# Supplementary material for: Genome-Wide Identification and Expression Analysis Unveil the Involvement of the Succinic Semialdehyde Dehydrogenase (SSADH) Gene Family in Banana Low Temperature Stress
Source: Int J Mol Sci. 2025 Mar 26;26(7):3006. doi: 10.3390/ijms26073006 (PMC11988443; doi:10.3390/ijms26073006)
Supplement: Supplementary file 1 [file ijms-26-03006-s001.zip]

Archive with 3 entries (2 files):
- doument/
- doument/S1.xlsx
- doument/S2.xlsx
