# Supplementary material for: Genome-Wide Identification and Expression Analysis Unveil the Involvement of the Succinic Semialdehyde Dehydrogenase (SSADH) Gene Family in Banana Low Temperature Stress
Source: Int J Mol Sci. 2025 Mar 26;26(7):3006. doi: 10.3390/ijms26073006 (PMC11988443; doi:10.3390/ijms26073006)
Supplement: Supplementary file 1 [file ijms-26-03006-s001.zip › doument/S1.xlsx]

## Sheet: Sheet1
Table S1. Primers used in this study.
Genes	primer sequence(5'-3')	purpose
CAC	F:CTCCTATGTTGCTCGCTTATG	for qRT-PCR
	R:GGCTACTACTTCGGTTCTTTC
MaSSADH1-1	F:CATCACCATCCTCGTATGGAAG	for qRT-PCR
	R:GAGAGGTGCGTGAATAGCTC
MaSSADH1-2	F:GTTGTCACTCCCTTGAACAATC	for qRT-PCR
	R:AGGTTTCCGAATAACTTGCAAC
MaSSADH1-4	F:CAAGGCAGGTGTACAGTTTTAC	for qRT-PCR
	R:CCGCGAATAAGAAAACATGCTA
MaSSADH1-7	F:ATTTGAAATGATGGTCTGCTCG	for qRT-PCR
	R:AAAACGACTAGCTGAAAACGAC
MaSSADH1-8	F:GATCGCAAGGCATAACTAACAG	for qRT-PCR
	R:TCTTTCAACCGATGGTGTAAGA
MaSSADH1-10	F:GTACCCTCCATATACACCACTG	for qRT-PCR
	R:GACACACAAATTTCAGTCAGCT
MaSSADH1-13	F:GACATGTTCAGTCACACGAAAG	for qRT-PCR
	R:GACGTAATCGAAGTGGTAAACG
MaSSADH1-14	F:AAATGCCTGCTTGAACTTAGTG	for qRT-PCR
	R:AACAGAACAGAACGTACAGCTA
MaSSADH1-18	F:AGCATCAGGAACTTATATGCGA	for qRT-PCR
	R:ACAATAGCTCCAATTACCCCAA
Pcmiba1302-MaSSADH1-14	F:ACACGGGGGACTCTTGACCATGGATGGGGGGATTT GGGAGGAAG	for RT-PCR
	R:AAAAGTTCTTCTCCTTTACTAGTTCCGAAGTTTATTCCTTGTGCCAAG
Pcmiba1301-MaSSADH1-14	F：gcTCTAGAATGGGGGGATTTGGGAGG	for RT-PCR
	R：gcgtGTCGACCTATCCGAAGTTTATTCC
