# Supplementary material for: Genome-Wide Identification and Expression Analysis Unveil the Involvement of the Succinic Semialdehyde Dehydrogenase (SSADH) Gene Family in Banana Low Temperature Stress
Source: Int J Mol Sci. 2025 Mar 26;26(7):3006. doi: 10.3390/ijms26073006 (PMC11988443; doi:10.3390/ijms26073006)
Supplement: Supplementary file 1 [file ijms-26-03006-s001.zip › doument/S2.xlsx]

## Sheet: Sheet1
Table S2. Covariate gene pair information of SSADH family members in banana
Gene Name	Gene ID	Gene Name	Gene ID	Ka	Ks	Ka/Ks
MaSSADH1-8	Ma06_g03680	MaSSADH1-11	Ma07_g20820	0.0328783	0.59731	0.0550439
MaSSADH1-10	Ma06_g19080	MaSSADH1-17	Ma10_g10980	0.119476	0.498303	0.239765
MaSSADH1-15	Ma08_g30610	MaSSADH1-19	Ma11_g10470	0.070161	0.388824	0.180444
MaSSADH1-12	Ma08_g10390	MaSSADH1-18	Ma11_g04820	0.049356	0.286577	0.172226
MbSSADH1-2	Mba03_g06130	MbSSADH1-4	Mba05_g12480	0.0812652	0.492835	0.164893
MbSSADH1-6	Mba06_g03350	MbSSADH1-9	Mba07_g19440	0.036437	0.600877	0.0606398
MbSSADH1-8	Mba06_g18010	MbSSADH1-15	Mba10_g09530	0.118362	0.527194	0.224513
MbSSADH1-10	Mba08_g09970	MbSSADH1-17	Mba11_g04730	0.0481314	0.276684	0.173958
MiSSADH1-9	Mi_g014566	MiSSADH1-10	Mi_g015510	0.122064	0.515619	0.236732
MiSSADH1-13	Mi_g019946	MiSSADH1-16	Mi_g026726	0.0505346	0.274164	0.184322

## Sheet: Sheet2
Table S3. The detailed functional annotations of cis-acting elements.
Element Name	Function Annotation
Auxin-responsive element	auxin-responsive element
GA-responsive element	gibberellin-responsive element
SA-responsive element	cis-acting element involved in salicylic acid responsiveness
ABA-responsive element	cis-acting element involved in the abscisic acid responsiveness
MeJA-responsive element	cis-acting regulatory element involved in the MeJA-responsiveness
GA-responsive element	gibberellin-responsive element
MYB flavonoid- binding element	MYB binding site involved in flavonoid biosynthetic genes regulation
light element	cis-acting regulatory element involved in light responsiveness
MYB light-binding element	MYB binding site involved in light responsiveness
part of a light element	part of a module for light response
DNA light-responsive element	part of a conserved DNA module involved in light responsiveness
protein binding site	60K protein binding site
cell cycle	cis-acting element involved in cell cycle regulation
seed-specific	cis-acting regulatory element involved in seed-specific regulation
circadian control	cis-acting regulatory element involved in circadian control
zein metabolism	cis-acting regulatory element involved in zein metabolism regulation
meristem expression	cis-acting regulatory element related to meristem expression
endosperm expression	cis-regulatory element involved in endosperm expression
meristem specific	cis-acting regulatory element related to meristem specific activation
maximal elicitor-mediated	element for maximal elicitor-mediated activation (2copies)
palisade mesophyll cells	element involved in differentiation of the palisade mesophyll cells
MYBHv1 binding site	MYBHv1 binding site
CMA3	part of a conserved DNA module array (CMA3)
defense/stress	cis-acting element involved in defense and stress responsiveness
low-temperature	cis-acting element involved in low-temperature responsiveness
anaerobic	cis-acting regulatory element essential for the anaerobic induction
anoxic	enhancer-like element involved in anoxic specific inducibility
drought	MYB binding site involved in drought-inducibility
